# Supplementary material for: Are the Consumption Patterns of Sports Supplements Similar among Spanish Mountain Runners?
Source: Nutrients. 2023 Jan 4;15(2):262. doi: 10.3390/nu15020262 (PMC9866651; doi:10.3390/nu15020262)
Supplement: Supplementary file 1 [file nutrients-15-00262-s001.zip]

Archive with 1 entries (1 files):
- nutrients-2088709-supplementary_revised.pdf
